# Supplementary material for: Nanopore sequencing from liquid biopsy: analysis of copy number variations from cell-free DNA of lung cancer patients
Source: Mol Cancer. 2021 Feb 12;20:32. doi: 10.1186/s12943-021-01327-5 (PMC7881593; doi:10.1186/s12943-021-01327-5)
Supplement: Supplementary file 2 — Additional file 2: Supplementary tables. Spreadsheet file including analyzed data and statistics. Table S1. Case series and run statistics. Table S2. Performance of NanoGLADIATOR pipeline in “nocontrol” and “paired” mode. Table S3. Correlation of Illumina and Nanopore results. Table S4. Sensitivity, Specificity, Accuracy and Precision test of Nanopore approach. Table S5. Correlation of Nanopore results: subsampled BAMs (2 M reads) Vs full BAMs (“nocontrol” and “paired” mode). Table S6. Correlation of Illumina results: paired-end Vs single-end, and subsampled BAMs (2 M reads) Vs full BAMs. Table S7. Genes and genomic regions CNV results. Table S8. CNV detection performance at different tumor fractions. [file 12943_2021_1327_MOESM2_ESM.xlsx]

## Sheet: Table S1
Case Series			Run Stats						Mapping Stats				Illumina Sequencing
Sample	Group	Sex	Run	Multiplexing	Input DNA (ng)	Raw Reads	Total Run Throughput (Reads)	Relative Throughput (%)	Mapped reads BWA	Percentage mapped reads BWA	Mapped reads Minimap2	Percentage Mapped Reads Minimap2 (%)	Raw Reads	Mapped Reads	Percentage Mapped Reads (%)
19_744	Tumor	M	M1	Yes	30	15240945	31582051	48.2582	15162985	99.4885	13677899	89.7444	17259281	17237658	99.8747
HM1	Healthy	M	M1	Yes	30	3683399	31582051	11.663	3642480	98.8891	3284644	89.1743	NA	NA	NA
HM2	Healthy	M	M1	Yes	15	3187147	31582051	10.0916	3153485	98.9438	2864136	89.8652	NA	NA	NA
HM3	Healthy	M	M1	Yes	30	6486314	31582051	20.538	6417802	98.9437	5904030	91.0229	NA	NA	NA
HF1	Healthy	F	M1	Yes	60	2984246	31582051	9.44918	2938942	98.4819	2652708	88.8904	NA	NA	NA
18_1130	Tumor	F	M2	Yes	30	8221101	19610131	41.9227	8090242	98.4083	6560697	79.8031	23960716	23907788	99.7791
19_1231	Tumor	F	M2	Yes	30	4068177	19610131	20.7453	4011152	98.5983	3277098	80.5545	22846324	22806737	99.8267
19_560	Tumor	M	M2	Yes	30	2953200	19610131	15.0596	2920132	98.8803	2477759	83.9008	NA	NA	NA
19_924	Tumor	M	M2	Yes	30	4031897	19610131	20.5603	3977333	98.6467	3265747	80.9978	22325079	22295913	99.8694
HF2	Healthy	F	M2	Yes	30	335756	19610131	1.71216	327021	97.3984	273625	81.4952	NA	NA	NA
19_326	Tumor	M	S1	No	25	14338633	14338633	100	13921937	97.0939	12348607	86.1212	NA	NA	NA

## Sheet: Table S2
Case	Control	Nocontrol mode			Paired mode			(Altered bins (paired) - Altered bins (nocontrol)) / Altered bins (nocontrol)
		Altered bins	Altered segments	Segment mean standard deviation	Altered bins	Altered segments	Segment mean standard deviation
19_744	HMP	15979	134	0.138578	20566	111	0.136313	0.287064
18_1130	HF1	24775	161	0.254985	24110	121	0.254522	-0.0268416
19_924	HMP	14407	93	0.070859	13746	59	0.0706424	-0.0458805
19_1231	HF1	23601	94	0.268765	22775	76	0.267999	-0.0349985
HM1	HM2	1761	46	0.0252277	317	6	0.0145697	-0.819989
HM1	HM3	1761	46	0.0252277	182	4	0.0164639	-0.89665
HM2	HM1	2840	48	0.0312945	317	6	0.0145697	-0.88838
HM2	HM3	2840	48	0.0312945	0	0	0.00935022	-1
HM3	HM1	2349	69	0.0339445	182	4	0.0164639	-0.92252
HM3	HM2	2349	69	0.0339445	0	0	0.00935022	-1
HF1	-	1838	31	0.027354	-	-	-
HF1	-	1838	31	0.027354	-	-	-
19_560	HMP	6571	77	0.0496166	3991	36	0.0505122	-0.392634
19_326	HMP	24495	130	0.227718	23075	114	0.224055	-0.057971

## Sheet: Table S3
Case	Contol	Nocontrol mode								Paired mode
		Whole genome				Copy number altered regions				Whole genome				Copy number altered regions
		Concordant bins (%)	regression line (intercept)	regression line (r)	Correlation (rho)	Concordant bins (%)	regression line (intercept)	regression line (r)	Correlation (rho)	Concordant bins (%)	regression line (intercept)	regression line (r)	Correlation (rho)	Concordant bins (%)	regression line (intercept)	regression line (r)	Correlation (rho)
19_744	HMP	96.0993	-0.00820674	1.07265	0.954237	93.5923	-0.0159583	1.07336	0.965479	94.5249	0.0102857	0.900266	0.932961	90.6712	0.00436359	0.898612	0.93442
18_1130	HF1	96.5441	0.0190395	0.732445	0.960258	93.2448	0.0508419	0.693792	0.950859	92.1641	0.0279835	1.01455	0.915046	88.5524	0.0345846	1.00698	0.952226
19_924	HMP	95.634	-0.0119252	0.989958	0.928138	89.2593	-0.0396024	0.969283	0.830875	93.747	0.00857824	0.97713	0.884485	85.8193	-0.00368055	0.969087	0.900867
19_1231	HF1	98.4185	-0.00342462	0.787794	0.994227	98.0514	-0.00517129	0.78665	0.98918	96.0557	0.00578007	1.01769	0.9843	95.2074	0.00553722	1.01898	0.980172

## Sheet: Table S4
Sample	Sensitivity	Specificity	Accuracy	Precision
19_924	0.89073	0.902367	0.895597	0.926964
19_744	0.890086	0.893037	0.89113	0.938244
19_1231	0.998237	0.845898	0.977779	0.976613
18_1130	0.981981	0.930173	0.97897	0.995633
Mean	0.940258	0.892869	0.935869	0.959363
Formula	TP/(TP+FN)	TN/(TN+FP)	(TP+TN)/(TP+TN+FP+FN)	TP/(TP+FP)
Positive bin: log2 segment mean >= 0.04 or <= -0.04
TP=True Positives
TN=True Negatives
FP=False Positives
FN=False Negatives

## Sheet: Table S5
Case	Contol	Nocontrol mode								Paired mode
		Whole genome				Copy number altered regions				Whole genome				Copy number altered regions
		Concordant bins (%)	regression line (intercept)	regression line (r)	Correlation (rho)	Concordant bins (%)	regression line (intercept)	regression line (r)	Correlation (rho)	Concordant bins (%)	regression line (intercept)	regression line (r)	Correlation (rho)	Concordant bins (%)	regression line (intercept)	regression line (r)	Correlation (rho)
19_744	HMP	94.396	-0.00735997	0.973322	0.949052	90.4033	-0.00711994	0.975603	0.957908	94.6336	0.00517429	0.996089	0.932452	91.2512	0.0102229	0.992513	0.936016
18_1130	HF1	95.1614	0.0121522	0.994789	0.95098	92.0376	0.015629	0.992065	0.965926	96.3045	0.00728411	0.982196	0.971348	94.0709	0.00982833	0.980843	0.959214
19_924	HMP	96.6948	-0.00390535	0.990907	0.938994	93.0016	-0.00579102	0.992966	0.890202	97.4487	0.00056571	0.919088	0.926542	90.0709	0.00458059	0.935488	0.832007
19_1231	HF1	99.5015	0.00150983	0.988911	0.995063	99.3511	0.00208056	0.988566	0.990759	99.5877	0.00388062	0.930319	0.994385	99.4873	0.00341712	0.929872	0.993105
19_560	HMP	97.976	0.00278184	0.98711	0.902767	87.0257	0.0137442	0.999882	0.959891	99.3167	0.000480882	0.937439	0.871453	78.9409	0.00403379	0.932292	0.666295
19_326	HMP	96.8842	-0.00291244	0.995618	0.983858	95.06	-0.00398753	0.995843	0.972797	97.6901	0.00282372	0.983676	0.983015	96.6577	0.00252328	0.983543	0.975302
HM1	-	98.2174	-0.000848669	0.979067	0.77479	83.9091	-0.00823451	0.97423	0.934865	-	-	-	-	-	-	-	-
HM2	-	98.7113	-0.00622045	0.973032	0.773672	85.6734	-0.0317797	0.950075	0.920585	-	-	-	-	-	-	-	-
HM3	-	96.9584	0.000939677	0.976072	0.718255	77.9191	0.00437628	0.98165	0.793462	-	-	-	-	-	-	-	-
HF1	-	98.4971	-0.00344428	1.01814	0.77586	79.357	-0.00805712	1.02464	0.167034	-	-	-	-	-	-	-	-

## Sheet: Table S6
Case	Single-end vs Paired-end								2M reads vs Full depth (single-end)
	Whole genome				Copy number altered regions				Whole genome				Copy number altered regions
	Concordant bins (%)	regression line (intercept)	regression line (r)	Correlation (rho)	Concordant bins (%)	regression line (intercept)	regression line (r)	Correlation (rho)	Concordant bins (%)	regression line (intercept)	regression line (r)	Correlation (rho)	Concordant bins (%)	regression line (intercept)	regression line (r)	Correlation (rho)
19_744	99.6907	0.000377981	0.972968	0.991704	99.341	0.000136601	0.972731	0.9982	93.8315	-0.000804025	1.07742	0.950222	88.6526	0.00258831	1.08027	0.947776
18_1130	99.8865	0.000308987	1.00208	0.996906	99.7669	0.00065553	1.00185	0.996045	94.3733	0.0222619	0.986497	0.956806	92.5792	0.0256473	0.983438	0.958547
19_924	99.6063	0.000369	0.999114	0.993512	98.534	0.000372032	0.999511	0.988418	94.6786	-0.000478326	0.991552	0.913344	94.2068	0.00344682	0.996825	0.859976
19_1231	99.7979	0.000588411	0.999819	0.998379	99.7414	0.000105792	0.999872	0.997264	97.2806	-0.000641005	0.98204	0.99177	96.6397	-0.00234827	0.982749	0.984723

## Sheet: Table S7
Gene/Region Info							Median Log2Ratio Values
Gene.stable.ID	Gene.stable.ID.version	chr	start	end	Name	Literature	18_1130	19_1231	19_326	19_560	19_744	19_924
NA	NA	13	43400001	51400000	19q13.3	GAIN	0.0600553	0.119364	-0.122022	-0.0228991	-0.247865	-0.105319
NA	NA	3	167600001	170900000	3q26.2	GAIN	0.211747	-0.00100952	0.293518	0.00159711	0.443411	0.0860856
NA	NA	3	192300001	198022430	3q29	GAIN	0.211747	-0.00100952	0.293518	0.00159711	0.135981	0.0860856
ENSG00000119866	ENSG00000119866.16	2	60678302	60780702	BCL11A	GAIN	0.0971776	-0.201281	-0.100869	-0.0103283	-0.049965	0.00820716
ENSG00000157764	ENSG00000157764.8	7	140419127	140624564	BRAF	GAIN	0.104957	0.0916074	0.0793135	0.00547129	0.295483	0.000986161
ENSG00000110092	ENSG00000110092.3	11	69455855	69469242	CCND1	GAIN	0.106695	-0.481543	0.0787109	0.0155978	-0.263666	-0.026769
ENSG00000182578	ENSG00000182578.9	5	149432854	149492935	CSF1R	GAIN	0.0921653	0.288468	0.0854994	-0.0171451	-0.0327975	0.0865856
ENSG00000146648	ENSG00000146648.11	7	55086714	55324313	EGFR	GAIN	0.430779	0.438823	0.369909	0.610616	0.303156	0.115063
ENSG00000141736	ENSG00000141736.9	17	37844167	37886679	ERBB2	GAIN	0.073902	0.203334	0.0414984	0.00458151	0.00332765	0.0298173
ENSG00000070193	ENSG00000070193.4	5	44303646	44389808	FGF10	GAIN	0.815386	0.645435	0.117264	0.0860344	0.210167	0.123575
ENSG00000168685	ENSG00000168685.10	5	35852797	35879705	IL7R	GAIN	0.815386	0.645435	0.0932989	0.0860344	0.210167	0.123575
ENSG00000105976	ENSG00000105976.10	7	116312444	116438440	MET	GAIN	0.104957	0.0916074	0.0876155	0.161389	0.179995	0.000986161
ENSG00000136997	ENSG00000136997.10	8	128747680	128753674	MYC	GAIN	0.270889	0.182707	0.0613123	0.0160735	0.114678	0.0197158
ENSG00000181163	ENSG00000181163.9	5	170814120	170838141	NPM1	GAIN	0.275381	0.288468	0.0870493	-0.0171451	-0.0327975	0.0865856
ENSG00000121879	ENSG00000121879.3	3	178865902	178957881	PIK3CA	GAIN	0.211747	-0.00100952	0.293518	0.00159711	0.135981	0.0860856
ENSG00000164327	ENSG00000164327.8	5	38938021	39074510	RICTOR	GAIN	0.815386	0.645435	0.0932989	0.0860344	0.210167	0.123575
ENSG00000128602	ENSG00000128602.5	7	128828713	128853386	SMO	GAIN	0.104957	0.0916074	0.0793135	0.00547129	0.179995	0.000986161
ENSG00000181449	ENSG00000181449.2	3	181429714	181432221	SOX2	GAIN	0.211747	-0.00100952	0.293518	0.00159711	0.135981	0.0860856
ENSG00000164362	ENSG00000164362.14	5	1253262	1295184	TERT	GAIN	0.815386	0.645435	0.0932989	0.00321137	0.346037	0.123575
ENSG00000134982	ENSG00000134982.12	5	112043195	112181936	APC	GAIN/LOSS	-0.0946443	0.288468	0.0796568	-0.0171451	-0.0327975	0.0385662
ENSG00000149311	ENSG00000149311.13	11	108093211	108239829	ATM	GAIN/LOSS	-0.318152	-0.480356	0.0195736	0.0155978	-0.253556	0.0726063
ENSG00000139618	ENSG00000139618.10	13	32889611	32973805	BRCA2	GAIN/LOSS	0.0600553	0.119364	-0.122022	-0.0228991	-0.239047	-0.105319
ENSG00000109670	ENSG00000109670.9	4	153242410	153457253	FBXW7	GAIN/LOSS	-0.082932	-0.00979289	0.333808	0.00786943	-0.0645623	-0.006029
ENSG00000077782	ENSG00000077782.15	8	38268656	38326352	FGFR1	GAIN/LOSS	-0.313396	-0.494997	0.0658706	-0.0635893	0.129461	-0.131839
ENSG00000087460	ENSG00000087460.19	20	57414773	57486247	GNAS	GAIN/LOSS	0.20862	0.294888	0.220498	0.0252439	0.093889	-0.0276671
ENSG00000105639	ENSG00000105639.14	19	17935589	17958880	JAK3	GAIN/LOSS	0.204312	-0.275481	-0.185787	-0.0115081	-0.0883476	-0.0697305
ENSG00000128052	ENSG00000128052.8	4	55944644	55991756	KDR	GAIN/LOSS	-0.082932	-0.0278838	-0.0478187	0.0707943	-0.0703639	-0.0298633
ENSG00000157404	ENSG00000157404.11	4	55524085	55606881	KIT	GAIN/LOSS	-0.082932	-0.0278838	-0.0478187	0.0707943	-0.0703639	-0.0298633
ENSG00000133703	ENSG00000133703.7	12	25357723	25403870	KRAS	GAIN/LOSS	0.0793582	-0.518012	-0.0794684	0.0177064	-0.235628	-0.00501549
ENSG00000117400	ENSG00000117400.10	1	43803478	43818443	MPL	GAIN/LOSS	0.858291	0.0191714	0.179315	0.00859067	0.00245343	-0.02434
ENSG00000134853	ENSG00000134853.7	4	55095264	55164414	PDGFRA	GAIN/LOSS	-0.082932	-0.0278838	-0.0478187	0.0707943	-0.0703639	-0.0298633
ENSG00000118046	ENSG00000118046.10	19	1189406	1228428	STK11	GAIN/LOSS	-0.119444	-0.451209	-0.185787	-0.0115081	-0.0883476	-0.0697305
NA	NA	3	87900001	91000000	3p11.1	LOSS	0.208301	-0.282257	0.189169	-0.0204874	-0.0682516	0.0777527
NA	NA	3	1	8700000	3p26	LOSS	-0.336116	-0.282257	-0.193852	-0.0204874	-0.0682516	-0.0819926
NA	NA	6	145600001	149000000	6q24.3	LOSS	-0.0984289	-0.145307	-0.0985272	-0.0373447	-0.0641508	-0.00560812
NA	NA	6	155500001	161000000	6q25.3	LOSS	-0.0984289	-0.145307	-0.0985272	-0.0373447	-0.0641508	-0.00560812
ENSG00000097007	ENSG00000097007.13	9	133589333	133763062	ABL1	LOSS	-0.13517	0.142003	-0.20325	-0.0200142	0.205345	0.0671514
ENSG00000142208	ENSG00000142208.11	14	105235686	105262088	AKT1	LOSS	0.470669	0.176958	0.00981615	-0.00124782	-0.0561133	0.0784288
ENSG00000171094	ENSG00000171094.11	2	29415640	30144432	ALK	LOSS	0.0971776	-0.201281	-0.100869	-0.0103283	-0.049965	0.00820716
ENSG00000039068	ENSG00000039068.14	16	68771128	68869451	CDH1	LOSS	-0.115766	-0.425826	0.0645394	-0.0150891	0.0540199	-0.0799877
ENSG00000147889	ENSG00000147889.12	9	21967751	21995300	CDKN2A	LOSS	-0.0927932	-0.0755502	-0.171058	-0.0503388	0.171683	-0.105618
ENSG00000168036	ENSG00000168036.12	3	41236328	41301587	CTNNB1	LOSS	-0.114636	-0.282257	-0.194345	-0.0204874	-0.0682516	0.0109394
ENSG00000178568	ENSG00000178568.9	2	212240446	213403565	ERBB4	LOSS	-0.0214286	-0.211799	-0.0011047	0.00946285	0.102456	0.0217343
ENSG00000066468	ENSG00000066468.16	10	123237848	123357972	FGFR2	LOSS	-0.0885814	-0.217231	-0.0936575	-0.0694273	-0.0523976	0.0308593
ENSG00000068078	ENSG00000068078.13	4	1795034	1810599	FGFR3	LOSS	-0.0673107	0.0214801	0.126075	0.0300599	-0.0670701	-0.0542974
ENSG00000189283	ENSG00000189283.5	3	59735036	61237133	FHIT	LOSS	-0.114636	-0.282257	-0.194345	-0.0204874	-0.0682516	0.0109394
ENSG00000122025	ENSG00000122025.10	13	28577411	28674729	FLT3	LOSS	0.0600553	0.119364	-0.122022	-0.0228991	-0.239047	0.010018
ENSG00000088256	ENSG00000088256.4	19	3094408	3124002	GNA11	LOSS	-0.119444	-0.451209	-0.185787	-0.0115081	-0.0883476	-0.0697305
ENSG00000156052	ENSG00000156052.6	9	80331003	80646374	GNAQ	LOSS	-0.13517	-0.305223	-0.20325	-0.0200142	-0.0571576	-0.0262799
ENSG00000135100	ENSG00000135100.13	12	121416346	121440315	HNF1A	LOSS	-0.0943849	-0.43832	-0.106656	-0.00180337	-0.0539136	0.0318203
ENSG00000174775	ENSG00000174775.12	11	532242	537287	HRAS	LOSS	0.0359008	-0.219788	0.0652931	-0.000166116	-0.254527	-0.0743559
ENSG00000138413	ENSG00000138413.9	2	209100951	209130798	IDH1	LOSS	-0.0214286	-0.211799	-0.0011047	0.00946285	-0.0603453	0.0217343
ENSG00000096968	ENSG00000096968.8	9	4985033	5128183	JAK2	LOSS	-0.0927932	-0.0755502	-0.201263	-0.0503388	0.0412655	-0.105618
ENSG00000076242	ENSG00000076242.10	3	37034823	37107380	MLH1	LOSS	-0.114636	-0.282257	-0.194345	-0.0204874	-0.0682516	0.0109394
ENSG00000148400	ENSG00000148400.9	9	139388896	139440314	NOTCH1	LOSS	-0.13517	0.142003	-0.20325	-0.0200142	0.205345	0.0671514
ENSG00000213281	ENSG00000213281.4	1	115247090	115259515	NRAS	LOSS	-0.308086	0.0191714	-0.153567	0.00859067	0.00245343	-0.02434
ENSG00000171862	ENSG00000171862.5	10	89622870	89731687	PTEN	LOSS	-0.0885814	-0.217231	-0.0936575	-0.0288549	0.108847	-0.0712503
ENSG00000179295	ENSG00000179295.11	12	112856155	112947717	PTPN11	LOSS	-0.0943849	-0.218361	-0.106656	-0.00180337	-0.0539136	0.0318203
ENSG00000068028	ENSG00000068028.13	3	50367219	50378411	RASSF1	LOSS	-0.114636	-0.282257	-0.194345	-0.0204874	-0.0682516	0.0109394
ENSG00000139687	ENSG00000139687.9	13	48877887	49056122	RB1	LOSS	0.0600553	0.119364	-0.122022	-0.0228991	-0.247865	-0.105319
ENSG00000165731	ENSG00000165731.13	10	43572475	43625799	RET	LOSS	-0.0940374	-0.283806	-0.0965344	-0.0288549	0.0017116	0.0297032
ENSG00000141646	ENSG00000141646.9	18	48494410	48611415	SMAD4	LOSS	-0.103761	0.151324	-0.282448	-0.0278971	-0.0639492	-0.0303359
ENSG00000099956	ENSG00000099956.13	22	24129150	24176703	SMARCB1	LOSS	-0.163283	-0.137867	-0.172036	-0.0183363	-0.0920876	-0.153021
ENSG00000197122	ENSG00000197122.7	20	35973088	36034453	SRC	LOSS	0.0822106	0.294888	0.220498	0.0920616	0.093889	-0.0276671
ENSG00000141510	ENSG00000141510.11	17	7565097	7590856	TP53	LOSS	0.0160492	-0.176381	-0.116459	-0.0619254	-0.0973719	-0.0674526
ENSG00000134086	ENSG00000134086.7	3	7565097	10193904	VHL	LOSS	0.0505883	-0.282257	-0.193852	-0.0204874	-0.0682516	-0.0819926

## Sheet: Table S8
	Log2Ratio Segment Mean
ctDNA fraction	Deletion	3 Copies	4 Copies
0.01	-0.009	0.017	0.017
0.02	-0.025	0.023	0.051
0.05	-0.068	0.092	0.1
0.1	-0.147	0.157	0.25
0.2	-0.305	0.298	0.481
0.3	-0.503	0.423	0.68
0.4	-0.73	0.535	0.853
0.5	-0.973	0.58	0.956
Detection Treshold: ±0.04 Log2Ratio
